# Supplementary material for: De novo variant analysis of childhood-onset obsessive-compulsive disorder in the French-Canadian population
Source: Transl Psychiatry. 2025 Oct 31;15:463. doi: 10.1038/s41398-025-03661-4 (PMC12579200; doi:10.1038/s41398-025-03661-4)
Supplement: Supplementary file 2 — Supplementary Tables [file 41398_2025_3661_MOESM2_ESM.xlsx]

## Sheet: Legend
Table S1. Cohort summary and descriptives following QC.
Table S2. Childhood-onset OCD case and unaffected parent samples utilized in this study following QC.
Table S3. Variant- and sample-level QC metrics implemented throughout this study. For each step, the number of variants and samples retained following its execution are provided.
Table S4. All 34 dnSNVs identified in this study with variant prediction scores, including CADD, pLi, LOEUF, REVEL, and SpliceAI.

## Sheet: Table S1
Table S1. Cohort summary and descriptives following QC.
Broad Phenotype	N	Females, n (%)	Mean Age	Age Range	SeqType	Technology	ExomeKit	Reference Genome
Cases with OCD	36	19 (53%)	13.0 ± 2.48 years	7-17 years	Exome	Illumina NovaSeq6000 S4	SureSelect XT Human All Exon enrichment v7	GRCh37
Unaffected fathers	36	0 (0%)	31.9 ± 5.24 years	21-51 years	Exome	Illumina NovaSeq6000 S4	SureSelect XT Human All Exon enrichment v7	GRCh37
Unaffected mothers	36	36 (100%)	29.7 ± 3.54 years	21-39 years	Exome	Illumina NovaSeq6000 S4	SureSelect XT Human All Exon enrichment v7	GRCh37

## Sheet: Table S2
Table S2. Childhood-onset OCD case and unaffected parent samples utilized in this study following QC.
SampleID	FamilyID	Sex	FatherID	MotherID	Self-reported Ancestry	Proband Tissue Type	Father Tissue Type	Mother Tissue Type
OCD_PROB001	OCD_FAM001	F	OCD_FTHR001	OCD_MTHR001	French-Canadian	Blood	Blood	Blood
OCD_PROB002	OCD_FAM002	F	OCD_FTHR002	OCD_MTHR002	French-Canadian	Saliva	Blood	Blood
OCD_PROB003	OCD_FAM003	M	OCD_FTHR003	OCD_MTHR003	French-Canadian	Blood	Blood	Blood
OCD_PROB004	OCD_FAM004	M	OCD_FTHR004	OCD_MTHR004	French-Canadian	Blood	Blood	Blood
OCD_PROB005	OCD_FAM005	M	OCD_FTHR005	OCD_MTHR005	French-Canadian	Blood	Blood	Blood
OCD_PROB006	OCD_FAM006	F	OCD_FTHR006	OCD_MTHR006	French-Canadian	Blood	Blood	Blood
OCD_PROB007	OCD_FAM007	F	OCD_FTHR007	OCD_MTHR007	French-Canadian	Blood	Blood	Blood
OCD_PROB008	OCD_FAM008	F	OCD_FTHR008	OCD_MTHR008	French-Canadian	Blood	Blood	Blood
OCD_PROB009	OCD_FAM009	F	OCD_FTHR009	OCD_MTHR009	French-Canadian	Blood	Blood	Blood
OCD_PROB010	OCD_FAM010	F	OCD_FTHR010	OCD_MTHR010	French-Canadian	Blood	Blood	Blood
OCD_PROB011	OCD_FAM011	M	OCD_FTHR011	OCD_MTHR011	French-Canadian	Blood	Blood	Blood
OCD_PROB012	OCD_FAM012	F	OCD_FTHR012	OCD_MTHR012	French-Canadian	Blood	Blood	Blood
OCD_PROB013	OCD_FAM013	F	OCD_FTHR013	OCD_MTHR013	French-Canadian	Blood	Blood	Blood
OCD_PROB014	OCD_FAM014	F	OCD_FTHR014	OCD_MTHR014	French-Canadian	Blood	Blood	Blood
OCD_PROB015	OCD_FAM015	F	OCD_FTHR015	OCD_MTHR015	French-Canadian	Blood	Blood	Blood
OCD_PROB016	OCD_FAM016	F	OCD_FTHR016	OCD_MTHR016	French-Canadian	Blood	Blood	Blood
OCD_PROB017	OCD_FAM017	M	OCD_FTHR017	OCD_MTHR017	French-Canadian	Saliva	Blood	Blood
OCD_PROB018	OCD_FAM018	F	OCD_FTHR018	OCD_MTHR018	French-Canadian	Blood	Blood	Blood
OCD_PROB019	OCD_FAM019	M	OCD_FTHR019	OCD_MTHR019	French-Canadian	Blood	Blood	Blood
OCD_PROB020	OCD_FAM020	F	OCD_FTHR020	OCD_MTHR020	French-Canadian	Blood	Blood	Blood
OCD_PROB021	OCD_FAM021	M	OCD_FTHR021	OCD_MTHR021	French-Canadian	Blood	Blood	Blood
OCD_PROB022	OCD_FAM022	M	OCD_FTHR022	OCD_MTHR022	French-Canadian	Saliva	Blood	Blood
OCD_PROB023	OCD_FAM023	M	OCD_FTHR023	OCD_MTHR023	French-Canadian	Saliva	Blood	Blood
OCD_PROB024	OCD_FAM024	M	OCD_FTHR024	OCD_MTHR024	French-Canadian	Blood	Blood	Blood
OCD_PROB025	OCD_FAM025	F	OCD_FTHR025	OCD_MTHR025	French-Canadian	Blood	Blood	Blood
OCD_PROB026	OCD_FAM026	M	OCD_FTHR026	OCD_MTHR026	French-Canadian	Saliva	Blood	Blood
OCD_PROB027	OCD_FAM027	M	OCD_FTHR027	OCD_MTHR027	French-Canadian	Saliva	Blood	Blood
OCD_PROB028	OCD_FAM028	M	OCD_FTHR028	OCD_MTHR028	French-Canadian	Saliva	Blood	Blood
OCD_PROB029	OCD_FAM029	M	OCD_FTHR029	OCD_MTHR029	French-Canadian	Blood	Blood	Blood
OCD_PROB030	OCD_FAM030	M	OCD_FTHR030	OCD_MTHR030	French-Canadian	Blood	Blood	Blood
OCD_PROB031	OCD_FAM031	F	OCD_FTHR031	OCD_MTHR031	French-Canadian	Blood	Blood	Blood
OCD_PROB032	OCD_FAM032	M	OCD_FTHR032	OCD_MTHR032	French-Canadian	Saliva	Blood	Blood
OCD_PROB033	OCD_FAM033	F	OCD_FTHR033	OCD_MTHR033	French-Canadian	Blood	Blood	Blood
OCD_PROB034	OCD_FAM034	M	OCD_FTHR034	OCD_MTHR034	French-Canadian	Saliva	Blood	Blood
OCD_PROB035	OCD_FAM035	F	OCD_FTHR035	OCD_MTHR035	French-Canadian	Saliva	Blood	Blood
OCD_PROB036	OCD_FAM036	F	OCD_FTHR036	OCD_MTHR036	French-Canadian	Blood	Blood	Blood

## Sheet: Table S3
Table S3. Variant- and sample-level QC metrics implemented throughout this study. For each step, the number of variants and samples retained following its execution are provided.
Quality control step	Threshold	Samples	Variants
Clinical files	Childhood-onset OCD cases with clinical and phenotypic information available.	159	-
Raw sequencing data	Whole-exome sequencing VCFs	150	11420990
Y chromosome	Exclude variants on Y chromosome	150	11369360
Genotype quality (GQ)	Retain only variants with reasonable confidence that the genotype assignment is correct (GQ ≥ 20)	150	11369360
Depth (DP)	Retain only variants with good depth of coverage (DP ≥ 20)	150	11369360
Missingness of SNPs (call rate)	Remove variants with low genotype rates across samples (MIN_NUMBER_OF_ALLELES=270)	150	288879
Manual inspection	Remove incomplete trios & individuals with missing information.	126	270586
Self-reported ancestry	Remove trios where one or more member self-reports as another genetic ancestry than French Canadian	108	270586
Average sample GQ	Retain only samples with good average genotype quality (average GQ ≥ 80)	108	270586
Average sample sequencing DP	Retain only samples with good average depth of coverage (average DP ≥ 80)	108	270586
Biological sex imputation	Check for discrepancies between clinically reported biological sex of individuals and their imputed biological sex based on X chromosome heterozygosity/homozygosity rates using the PLINK check-sex algorithm.	108	270586
Kinship	Check for discrepancies between reported relationships between children and parents (IBD 0.17-0.35), marriages (IBD < 0.10), and families (IBD < 0.10) based and biological relationships as determined by the KING algorithm.	108	270586
De novo variant calling	Identify genotype calls that are heterozygous in the proband and wild-type in both biological parent for each trio.	36	15674
Blacklist filtering	Remove variants that fall within regions the ENCODE "blacklist regions" of the genome.	36	6921
Protein-coding variants	Retain "protein_coding" variants. Exclude all other variants biotypes (i.e., "nonsense_mediated_decay", "lincRNA", "processed_transcript" variants)	36	5749
Minor allele frequency (MAF)	Retain only rare variants (MAF < 0.01)	36	4079
Unique variants	Retain only variants that are seen in only once in one proband.	36	2396
Variant-type	Keep "missense", "protein_altering", "splice", "stop_gained", "stop_lost", "start_lost", "synonymous" variants	36	1436
Single nucleotide variants (SNVs)	Retain only single nucleotide variants. Remove sequence alterations, insertions and deletions (indels).	36	973
Integrative Genomics Viewer (IGV)	> 30% of reads supporting base call in proband, < 5% of reads supporting base call in parents; remove variants with strand biases or or false positives due to misalignment of reads or low base quality (Phred Quality Score (Q) < 20)	36	47
Genetic ancestry	Self-report French Canadian ancestry; PCA ascertained ancestry clustering with 1000 genomes European data	36	34
De novo variant count	No more than 5 de novo single nucleotide variants passing all the above criteria	36	34
Gene expression in brain tissue	Retain candidate genes that have a non-zero level of expression in brain tissue in the Genotype-Tissue Expression (GTEx) portal	36	34

## Sheet: Table S4
Table S4. All 34 dnSNVs identified in this study with variant prediction scores, including CADD, pLi, LOEUF, REVEL, and SpliceAI.
SampleID	Position (hg19)	Position (hg38)	HGVS Nomenclature	Variant Class	Gene Symbol	gnomAD NFE AF v4.1.0	CADD PHRED	pLi	LOEUF	REVEL	SpliceAI
OCD_PROB034	chr5:5237111 G>A	chr5:5236998 G>A	NM_139056.4: c.2053G>A(p.Ala685Thr)	Missense	ADAMTS16	3.98e-05	29.8	0	0.79	Uncertain (0.56)	Uncertain (0.1)
OCD_PROB030	chr15:85400980 C>T	chr15:84857749 C>T	NM_020778.5: c.3011C>T(p.Ala1004Val)	Missense	ALPK3	Absent	26.4	0	0.87	Benign (Supporting) (0.21)	Benign (0)
OCD_PROB005	chr2:202154268 C>T	chr2:201289545 C>T	NM_001127391.3:c.1054G>A(p.Glu352Lys)	Missense	ALS2CR12	Absent	25.1	0	1.21	Benign (Moderate) (0.16)	Benign (0)
OCD_PROB036	chr17:27934828 T>C	chr17:29607810 T>C	NM_152345.5:c.183T>C(p.Leu61=)	Synonymous	ANKRD13B	Absent	10.54	0	0.67	N/A	Benign (0)
OCD_PROB014	chr11:118772435 G>A	chr11:118901726 G>A	NM_001378213.1:c.2017C>T(p.Arg673Trp)	Missense	BCL9L	5.93e-06	19.18	1	0.3	Benign (Supporting) (0.26)	Benign (0)
OCD_PROB009	chr9:136898768 C>T	chr9:134033646 C>T	NM_007371.4:c.2125G>A(p.Glu709Lys)	Missense	BRD3	0	22.9	1	0.4	Benign (Moderate) (0.06)	Benign (0)
OCD_PROB028	chr2:29294791 C>T	chr2:29071925 C>T	NM_001029883.3:c.2337G>A(p.Pro779=)	Synonymous	C2orf71	1.27e-05	4.379	0	1.03	N/A	Benign (0)
OCD_PROB026	chr9:132374730 A>T	chr9:129612451 A>T	NM_199350.4:c.1192T>A(p.Ser398Thr)	Missense	C9orf50	8.48e-06	18.46	0	1.25	Benign (Moderate) (0.05)	Benign (0)
OCD_PROB020	chr19:3613091 C>T	chr19:3613093 C>T	NM_001080543.2:c.1751G>A(p.Arg584His)	Missense	CACTIN	8.53e-07	31	1	0.47	Benign (Moderate) (0.14)	Benign (0.01)
OCD_PROB020	chr10:95275285 C>A	chr10:93515528 C>A	NM_018131.5:c.652C>A(p.Gln218Lys)	Missense	CEP55	Absent	24	0	1.14	Benign (Moderate) (0.15)	Benign (0)
OCD_PROB007	chr6:55989036 C>T	chr6:56124238 C>T	NM_030820.4:c.1704+1G>A	Splice site	COL21A1	8.53e-07	33	0	1.34	N/A	Splice-Altering/strong (0.93)
OCD_PROB035	chr7:91763562 G>A	chr7:92134248 G>A	NM_000786.4:c.117C>T(p.Ala39=)	Synonymous	CYP51A1	1.7e-06	14.27	0	1.16	Benign (Moderate) (0.02)	Benign (0.01)
OCD_PROB002	chr18:28649000 C>T	chr18:31069034 C>T	NM_024422.6:c.2368G>A(p.Gly790Arg)	Missense	DSC2	0	22.6	0	0.74	Benign (Moderate) (0.18)	Benign (0)
OCD_PROB034	chr1:16641689 G>A	chr1:16315194 G>A	NM_018994.3:c.225C>T(p.Cys75=)	Synonymous	FBXO42	Absent	12.61	1	0.27	N/A	Benign (0)
OCD_PROB008	chr11:49227684 A>G	chr11:49206132 A>G	NM_004476.3:c.159T>C(p.Thr53=)	Synonymous	FOLH1	8.48e-07	3.011	0	0.8	N/A	Benign (0)
OCD_PROB001	chr7:1538340 C>T	chr7:1498704 C>T	NM_001080453.3:c.1283+3G>A	Splice site	INTS1	Absent	1.151	0	0.79	N/A	Benign (0)
OCD_PROB030	chr1:15421388 C>T	chr1:15094892 C>T	NM_201628.3:c.1506C>T(p.Arg502=)	Synonymous	KAZN	Absent	10.64	0	0.69	N/A	Benign (0)
OCD_PROB019	chr2:23862064 G>A	chr2:23639194 G>A	NM_052920.2:c.341G>A(p.Arg114Gln)	Missense	KLHL29	0.000156	27.8	1	0.4	Uncertain (0.44)	Benign (0)
OCD_PROB011	chr15:40678575 G>A	chr15:40386374 G>A	NM_033286.4:c.317G>A(p.Arg106Gln)	Missense	KNSTRN	2.29e-05	24.2	0	1.11	Benign (Moderate) (0.07)	Uncertain (0.14)
OCD_PROB003	chr1:229636544 G>T	chr1:229500797 G>T	NM_018230.3:c.472C>A(p.Leu158Ile)	Missense	NUP133	Absent	7.759	0.02	0.57	Benign (Moderate) (0.03)	Benign (0)
OCD_PROB023	chr1:228433346 C>T	chr1:228245645 C>T	NM_001386125.1:c.3990C>T(p.Cys1330=)	Synonymous	OBSCN	0.00252	0.761	0	1.01	N/A	Benign (0.01)
OCD_PROB023	chr6:143795919 A>G	chr6:143474782 A>G	NM_003630.3:c.748-4A>G	Splice site	PEX3	1.85e-05	8.787	0.12	0.97	N/A	Benign (0)
OCD_PROB026	chr2:219205501 C>T	chr2:218340778 C>T	NM_015488.5:c.516C>T(p.His172=)	Synonymous	PNKD	0	12.52	0	1.13	N/A	Benign (0.07)
OCD_PROB025	chr8:30890266 G>A	chr8:31032750 G>A	NM_001323311.2:c.33C>T(p.Gly11=)	Synonymous	PURG	7.33e-06	13.33	1	0.33	N/A	Benign (0)
OCD_PROB025	chr20:20552120 T>C	chr20:20571476 T>C	NM_020343.4:c.3138A>G(p.Gly1046=)	Synonymous	RALGAPA2	Absent	11.94	0	0.74	N/A	Benign (0.01)
OCD_PROB035	chr14:23817468 C>T	chr14:23348259 C>T	NM_016609.7:c.1073G>A(p.Arg358Gln)	Missense	SLC22A17	2.46e-05	23.4	0	0.92	Uncertain (0.31)	Benign (0)
OCD_PROB002	chr1:48877209 G>A	chr1:48411537 G>A	NM_019073.4:c.332C>T(p.Pro111Leu)	Missense	SPATA6	6.03e-05	27.9	0	1.1	Uncertain (0.48)	Benign (0)
OCD_PROB014	chr20:42089626 A>G	chr20:43460986 A>G	NM_006275.6:c.958A>G(p.Lys320Glu)	Missense	SRSF6	Absent	22.6	0.16	0.64	Benign (Supporting) (0.2)	Benign (0.01)
OCD_PROB006	chr5:134785360 C>T	chr5:135449670 C>T	NM_001099221.2:c.270G>A(p.Thr90=)	Synonymous	TIFAB	3.64e-05	0.253	0.31	1.87	N/A	Benign (0)
OCD_PROB004	chr8:23082421 G>T	chr8:23224908 G>T	NM_003844.4:c.154C>A(p.Arg52=)	Synonymous	TNFRSF10A	0	7.862	0	1.29	N/A	Benign (0)
OCD_PROB005	chr8:100829947 G>C	chr8:99817719 G>C	NM_152564.5:c.8277G>C(p.Leu2759=)	Synonymous	VPS13B	Absent	7.632	0	0.71	N/A	Benign (0)
OCD_PROB023	chr6:29640964 G>A	chr6:29673187 G>A	NM_001109809.5:c.924C>T(p.Ile308=)	Synonymous	ZFP57	7.62e-06	0.348	0	1.13	N/A	Benign (0)
OCD_PROB036	chr16:88496000 G>A	chr16:88429592 G>A	NM_001367624.2:c.2122G>A(p.Ala708Thr)	Missense	ZNF469	0	10.63	0.26	1.71	Benign (Moderate) (0.05)	Benign (0.02)
OCD_PROB002	chr1:247264596 C>T	chr1:247101294 C>T	NM_001142572.2:c.217G>A(p.Glu73Lys)	Missense	ZNF669	0	15.16	0.04	1.05	Benign (Moderate) (0.03)	Benign (0)
